# Supplementary material for: Physiological and Transcriptomic Analysis Reveals Distorted Ion Homeostasis and Responses in the Freshwater Plant Spirodela polyrhiza L. under Salt Stress
Source: Genes (Basel). 2019 Sep 24;10(10):743. doi: 10.3390/genes10100743 (PMC6826491; doi:10.3390/genes10100743)
Supplement: Supplementary file 1 [file genes-10-00743-s001.zip]

Archive with 4 entries (3 files):
- Supp_Figure_Tables/Fig.S1.jpg
- Supp_Figure_Tables/Fig.S2.tif
- Supp_Figure_Tables/suppl_Tables180921.xlsx
- Supp_Figure_Tables/
